# Supplementary material for: Loss of LKB1-NUAK1 signalling enhances NF-κB activity in a spheroid model of high-grade serous ovarian cancer
Source: Sci Rep. 2022 Feb 22;12:3011. doi: 10.1038/s41598-022-06796-2 (PMC8863794; doi:10.1038/s41598-022-06796-2)
Supplement: Supplementary file 2 — Supplementary Table S1. [file 41598_2022_6796_MOESM2_ESM.xlsx]

## Sheet: Supplementary Table S1A
Supplementary Table S1A: Gene Set Enrichment Analysis (MSigDB Hallmark Collection) output for comparison of OVCAR8 spheroid cells vs. OVCAR8 adherent cells.
Hallmark pathways, enrichment scores, normalized enrichment scores, and statistics for results presented in Supplementary Figure S2A.
NAME	SIZE	ES	NES	NOM p-val	FDR q-val	FWER p-val	RANK AT MAX	LEADING EDGE
HALLMARK_TGF_BETA_SIGNALING	53	0.653343	2.46657	0	0	0	2162	tags=45%, list=11%, signal=51%
HALLMARK_INTERFERON_ALPHA_RESPONSE	91	0.564341	2.37629	0	0	0	1543	tags=33%, list=8%, signal=36%
HALLMARK_TNFA_SIGNALING_VIA_NFKB	193	0.462435	2.20508	0	0	0	1336	tags=26%, list=7%, signal=28%
HALLMARK_INTERFERON_GAMMA_RESPONSE	192	0.459396	2.18771	0	0	0	1543	tags=23%, list=8%, signal=25%
HALLMARK_EPITHELIAL_MESENCHYMAL_TRANSITION	191	0.404523	1.89349	0	0.00137446	0.004	1763	tags=24%, list=9%, signal=26%
HALLMARK_MITOTIC_SPINDLE	194	0.386464	1.84345	0	0.00189283	0.007	4774	tags=43%, list=25%, signal=56%
HALLMARK_ANGIOGENESIS	34	0.513165	1.76718	0.00397614	0.00285648	0.013	1306	tags=26%, list=7%, signal=28%
HALLMARK_UV_RESPONSE_DN	136	0.388863	1.73259	0	0.00372811	0.02	1815	tags=29%, list=9%, signal=31%
HALLMARK_HYPOXIA	195	0.363249	1.72316	0	0.00400804	0.024	1451	tags=19%, list=7%, signal=21%
HALLMARK_P53_PATHWAY	190	0.356413	1.68435	0	0.00490115	0.032	3772	tags=33%, list=19%, signal=41%
HALLMARK_APOPTOSIS	154	0.357387	1.64704	0	0.00681656	0.049	3802	tags=34%, list=20%, signal=42%
HALLMARK_G2M_CHECKPOINT	188	0.338533	1.59737	0.0021692	0.0112432	0.086	4272	tags=34%, list=22%, signal=43%
HALLMARK_IL6_JAK_STAT3_SIGNALING	85	0.382462	1.57162	0.0040404	0.0123603	0.101	5001	tags=45%, list=26%, signal=60%
HALLMARK_COAGULATION	132	0.351759	1.56894	0	0.0118314	0.103	1055	tags=17%, list=5%, signal=18%
HALLMARK_KRAS_SIGNALING_UP	190	0.322335	1.5102	0	0.0183913	0.164	1804	tags=21%, list=9%, signal=22%
HALLMARK_NOTCH_SIGNALING	31	0.436737	1.48672	0.0307018	0.0214121	0.203	2971	tags=35%, list=15%, signal=42%
HALLMARK_IL2_STAT5_SIGNALING	192	0.2847	1.34766	0.0128205	0.0756124	0.572	1492	tags=17%, list=8%, signal=18%
HALLMARK_COMPLEMENT	187	0.284924	1.3218	0.0313808	0.090359	0.662	3076	tags=22%, list=16%, signal=26%
HALLMARK_ESTROGEN_RESPONSE_EARLY	191	0.256748	1.21704	0.0841889	0.202896	0.927	922	tags=13%, list=5%, signal=14%
HALLMARK_PI3K_AKT_MTOR_SIGNALING	101	0.28095	1.19491	0.144351	0.227006	0.96	5351	tags=41%, list=28%, signal=56%
HALLMARK_SPERMATOGENESIS	130	0.250727	1.12855	0.224401	0.344069	0.992	5696	tags=36%, list=29%, signal=51%
HALLMARK_UV_RESPONSE_UP	154	0.243378	1.12088	0.223195	0.348896	0.995	694	tags=9%, list=4%, signal=9%
HALLMARK_ANDROGEN_RESPONSE	95	0.260496	1.11888	0.240426	0.338658	0.996	2098	tags=17%, list=11%, signal=19%
HALLMARK_E2F_TARGETS	185	0.235351	1.10504	0.222944	0.352518	0.997	5579	tags=34%, list=29%, signal=47%
HALLMARK_ALLOGRAFT_REJECTION	193	0.230864	1.09294	0.234783	0.365326	1	2841	tags=18%, list=15%, signal=20%
HALLMARK_HEME_METABOLISM	188	0.230448	1.08249	0.262821	0.376466	1	3204	tags=22%, list=17%, signal=27%
HALLMARK_HEDGEHOG_SIGNALING	33	0.320758	1.07905	0.333333	0.369835	1	1826	tags=18%, list=9%, signal=20%
HALLMARK_FATTY_ACID_METABOLISM	154	0.222285	1.01824	0.390946	0.509508	1	4596	tags=31%, list=24%, signal=40%
HALLMARK_GLYCOLYSIS	192	0.21108	0.997858	0.449275	0.551757	1	3863	tags=24%, list=20%, signal=30%
HALLMARK_KRAS_SIGNALING_DN	189	0.213615	0.996673	0.465934	0.536886	1	3065	tags=17%, list=16%, signal=21%
HALLMARK_BILE_ACID_METABOLISM	110	0.216156	0.927632	0.614256	0.712951	1	3359	tags=25%, list=17%, signal=31%
HALLMARK_WNT_BETA_CATENIN_SIGNALING	41	0.248938	0.907373	0.605996	0.749221	1	1917	tags=17%, list=10%, signal=19%
HALLMARK_PROTEIN_SECRETION	93	0.20929	0.876939	0.723176	0.805129	1	6533	tags=39%, list=34%, signal=58%
HALLMARK_OXIDATIVE_PHOSPHORYLATION	191	0.17779	0.842938	0.893709	0.854218	1	4544	tags=23%, list=23%, signal=29%
HALLMARK_PANCREAS_BETA_CELLS	39	0.157391	0.560774	0.993631	0.998208	1	2063	tags=10%, list=11%, signal=11%
HALLMARK_MYC_TARGETS_V1	178	-0.157191	-0.727161	0.994505	0.965553	1	6087	tags=24%, list=31%, signal=35%
HALLMARK_DNA_REPAIR	135	-0.17648	-0.77781	0.922652	0.990508	1	4660	tags=26%, list=24%, signal=34%
HALLMARK_PEROXISOME	98	-0.207472	-0.868697	0.742537	0.886734	1	1970	tags=13%, list=10%, signal=15%
HALLMARK_UNFOLDED_PROTEIN_RESPONSE	100	-0.239924	-1.00404	0.42315	0.548286	1	2377	tags=17%, list=12%, signal=19%
HALLMARK_REACTIVE_OXIGEN_SPECIES_PATHWAY	45	-0.303143	-1.09682	0.278431	0.35323	1	4193	tags=36%, list=22%, signal=45%
HALLMARK_CHOLESTEROL_HOMEOSTASIS	69	-0.293104	-1.1466	0.211538	0.282997	0.989	5123	tags=39%, list=26%, signal=53%
HALLMARK_APICAL_SURFACE	43	-0.336567	-1.22555	0.167954	0.179228	0.943	505	tags=9%, list=3%, signal=10%
HALLMARK_XENOBIOTIC_METABOLISM	192	-0.266912	-1.23493	0.0802239	0.188349	0.937	4247	tags=31%, list=22%, signal=39%
HALLMARK_INFLAMMATORY_RESPONSE	193	-0.26698	-1.2379	0.0771993	0.210464	0.931	2632	tags=22%, list=14%, signal=26%
HALLMARK_ADIPOGENESIS	189	-0.271009	-1.26272	0.0572451	0.199487	0.869	3765	tags=23%, list=19%, signal=29%
HALLMARK_MYOGENESIS	192	-0.27802	-1.2826	0.0458015	0.202502	0.825	2832	tags=25%, list=15%, signal=29%
HALLMARK_ESTROGEN_RESPONSE_LATE	193	-0.284508	-1.30703	0.0347349	0.207557	0.769	1928	tags=20%, list=10%, signal=22%
HALLMARK_APICAL_JUNCTION	192	-0.279395	-1.30988	0.0230326	0.27045	0.762	2031	tags=17%, list=10%, signal=19%
HALLMARK_MTORC1_SIGNALING	194	-0.326811	-1.51135	0	0.0697112	0.208	3350	tags=26%, list=17%, signal=31%
HALLMARK_MYC_TARGETS_V2	51	-0.586222	-2.20489	0	0	0	3524	tags=47%, list=18%, signal=57%

## Sheet: Supplementary Table S1B
Supplementary Table S1B: Gene Set Enrichment Analysis (MSigDB Hallmark Collection) output for comparison of iOvCa147 spheroid cells vs. iOvCa147 adherent cells.
Hallmark pathways, enrichment scores, normalized enrichment scores, and statistics for results presented in Supplementary Figure S2A.
NAME	SIZE	ES	NES	NOM p-val	FDR q-val	FWER p-val	RANK AT MAX	LEADING EDGE
HALLMARK_INTERFERON_GAMMA_RESPONSE	192	0.680934	2.76533	0	0	0	2679	tags=51%, list=14%, signal=59%
HALLMARK_INTERFERON_ALPHA_RESPONSE	91	0.733303	2.68571	0	0	0	2673	tags=62%, list=14%, signal=71%
HALLMARK_TNFA_SIGNALING_VIA_NFKB	193	0.62964	2.51419	0	0	0	2301	tags=49%, list=12%, signal=55%
HALLMARK_INFLAMMATORY_RESPONSE	193	0.554347	2.24137	0	0	0	3369	tags=43%, list=17%, signal=52%
HALLMARK_COMPLEMENT	187	0.557416	2.22804	0	0	0	3028	tags=36%, list=16%, signal=43%
HALLMARK_IL6_JAK_STAT3_SIGNALING	85	0.596809	2.21418	0	0	0	3087	tags=42%, list=16%, signal=50%
HALLMARK_APOPTOSIS	154	0.545972	2.13405	0	0	0	3241	tags=44%, list=17%, signal=52%
HALLMARK_KRAS_SIGNALING_UP	190	0.518936	2.07824	0	0	0	2485	tags=28%, list=13%, signal=32%
HALLMARK_COAGULATION	132	0.531231	2.04734	0	0	0	2279	tags=28%, list=12%, signal=32%
HALLMARK_HYPOXIA	195	0.504561	2.04066	0	0	0	3521	tags=40%, list=18%, signal=48%
HALLMARK_ANGIOGENESIS	34	0.65268	1.97229	0	0	0	2532	tags=35%, list=13%, signal=41%
HALLMARK_ALLOGRAFT_REJECTION	193	0.469354	1.88997	0	0.00017934	0.002	2729	tags=26%, list=14%, signal=30%
HALLMARK_IL2_STAT5_SIGNALING	192	0.46392	1.86803	0	0.000253457	0.003	3207	tags=36%, list=17%, signal=43%
HALLMARK_HEME_METABOLISM	188	0.435082	1.74702	0	0.000917308	0.011	3110	tags=31%, list=16%, signal=37%
HALLMARK_BILE_ACID_METABOLISM	110	0.454923	1.69592	0.00155521	0.00161712	0.02	3117	tags=31%, list=16%, signal=37%
HALLMARK_EPITHELIAL_MESENCHYMAL_TRANSITION	191	0.420615	1.6958	0	0.00151605	0.02	2151	tags=28%, list=11%, signal=31%
HALLMARK_TGF_BETA_SIGNALING	53	0.47275	1.56821	0.00165563	0.00791463	0.11	2886	tags=42%, list=15%, signal=49%
HALLMARK_PROTEIN_SECRETION	93	0.425791	1.55729	0.00310559	0.00847586	0.123	4530	tags=42%, list=23%, signal=54%
HALLMARK_XENOBIOTIC_METABOLISM	192	0.382671	1.5449	0.00141044	0.00936722	0.144	3346	tags=32%, list=17%, signal=38%
HALLMARK_PEROXISOME	98	0.413851	1.5373	0.00304414	0.00960596	0.155	2303	tags=24%, list=12%, signal=28%
HALLMARK_APICAL_JUNCTION	192	0.367355	1.50088	0.00425532	0.0135182	0.215	2947	tags=27%, list=15%, signal=31%
HALLMARK_NOTCH_SIGNALING	31	0.473095	1.43144	0.0476191	0.0289183	0.423	1913	tags=29%, list=10%, signal=32%
HALLMARK_P53_PATHWAY	190	0.355787	1.42384	0.0139665	0.0302219	0.453	3523	tags=33%, list=18%, signal=39%
HALLMARK_GLYCOLYSIS	192	0.353308	1.42262	0.00691563	0.0292096	0.455	3846	tags=34%, list=20%, signal=42%
HALLMARK_HEDGEHOG_SIGNALING	33	0.46652	1.40579	0.0720412	0.0334037	0.517	2328	tags=33%, list=12%, signal=38%
HALLMARK_ESTROGEN_RESPONSE_EARLY	191	0.343382	1.37686	0.0192572	0.0437391	0.626	3137	tags=31%, list=16%, signal=36%
HALLMARK_FATTY_ACID_METABOLISM	154	0.346382	1.36456	0.0277778	0.0468367	0.666	3696	tags=32%, list=19%, signal=39%
HALLMARK_CHOLESTEROL_HOMEOSTASIS	69	0.388368	1.35505	0.0655226	0.0498613	0.702	2863	tags=29%, list=15%, signal=34%
HALLMARK_ESTROGEN_RESPONSE_LATE	193	0.328174	1.32005	0.0190996	0.0685638	0.816	2829	tags=26%, list=15%, signal=30%
HALLMARK_ANDROGEN_RESPONSE	95	0.357837	1.31141	0.0539291	0.0713712	0.842	2799	tags=32%, list=14%, signal=37%
HALLMARK_PANCREAS_BETA_CELLS	39	0.395782	1.23393	0.15343	0.132077	0.964	264	tags=8%, list=1%, signal=8%
HALLMARK_UV_RESPONSE_DN	136	0.319868	1.22162	0.0978723	0.141017	0.975	3421	tags=35%, list=18%, signal=43%
HALLMARK_UV_RESPONSE_UP	154	0.310527	1.22113	0.102273	0.137097	0.975	2074	tags=19%, list=11%, signal=22%
HALLMARK_ADIPOGENESIS	189	0.303261	1.21322	0.0926431	0.141445	0.982	2691	tags=21%, list=14%, signal=24%
HALLMARK_APICAL_SURFACE	43	0.369337	1.20009	0.186087	0.152309	0.993	1845	tags=19%, list=10%, signal=21%
HALLMARK_KRAS_SIGNALING_DN	189	0.29526	1.18257	0.140865	0.16855	0.996	4386	tags=24%, list=23%, signal=31%
HALLMARK_MYOGENESIS	192	0.294118	1.18197	0.125	0.164683	0.996	3945	tags=27%, list=20%, signal=34%
HALLMARK_PI3K_AKT_MTOR_SIGNALING	101	0.293513	1.09264	0.289877	0.290291	1	2791	tags=20%, list=14%, signal=23%
HALLMARK_WNT_BETA_CATENIN_SIGNALING	41	0.317673	1.01194	0.427215	0.442788	1	1999	tags=20%, list=10%, signal=22%
HALLMARK_REACTIVE_OXIGEN_SPECIES_PATHWAY	45	0.296548	0.947676	0.537954	0.576331	1	589	tags=9%, list=3%, signal=9%
HALLMARK_MITOTIC_SPINDLE	194	-0.305179	-1.34946	0.0102389	0.0328996	0.427	3515	tags=32%, list=18%, signal=39%
HALLMARK_SPERMATOGENESIS	130	-0.328057	-1.36748	0.015625	0.0305949	0.375	4135	tags=31%, list=21%, signal=39%
HALLMARK_DNA_REPAIR	135	-0.352833	-1.47037	0.0189873	0.0145056	0.178	3391	tags=32%, list=17%, signal=38%
HALLMARK_MTORC1_SIGNALING	194	-0.356734	-1.58179	0	0.00593947	0.064	2848	tags=34%, list=15%, signal=39%
HALLMARK_OXIDATIVE_PHOSPHORYLATION	191	-0.365827	-1.63524	0	0.0034896	0.033	3197	tags=37%, list=16%, signal=43%
HALLMARK_UNFOLDED_PROTEIN_RESPONSE	100	-0.433654	-1.76501	0	0.00103781	0.009	3891	tags=47%, list=20%, signal=58%
HALLMARK_G2M_CHECKPOINT	188	-0.623721	-2.78186	0	0	0	3848	tags=66%, list=20%, signal=82%
HALLMARK_MYC_TARGETS_V2	51	-0.826611	-2.9152	0	0	0	2482	tags=84%, list=13%, signal=96%
HALLMARK_MYC_TARGETS_V1	178	-0.708591	-3.10621	0	0	0	4249	tags=75%, list=22%, signal=95%
HALLMARK_E2F_TARGETS	185	-0.703458	-3.11535	0	0	0	3056	tags=65%, list=16%, signal=77%

## Sheet: Supplementary Table S1C
Supplementary Table S1C: Gene Set Enrichment Analysis (MSigDB Hallmark Collection) output for comparison of OVCAR8-STK11KO vs. OVCAR8 adherent cells.
Hallmark pathways, enrichment scores, normalized enrichment scores, and statistics for results presented in Figure 1A.
NAME	SIZE	ES	NES	NOM p-val	FDR q-val	FWER p-val	RANK AT MAX	LEADING EDGE
HALLMARK_TNFA_SIGNALING_VIA_NFKB	193	0.629335	2.72222	0	0	0	1598	tags=37%, list=8%, signal=40%
HALLMARK_INTERFERON_GAMMA_RESPONSE	192	0.553121	2.38632	0	0	0	2520	tags=33%, list=13%, signal=38%
HALLMARK_INTERFERON_ALPHA_RESPONSE	91	0.528741	2.05791	0	0	0	2528	tags=32%, list=13%, signal=36%
HALLMARK_IL6_JAK_STAT3_SIGNALING	85	0.530155	2.04163	0	0	0	1426	tags=25%, list=7%, signal=27%
HALLMARK_INFLAMMATORY_RESPONSE	193	0.444693	1.90559	0	0.000934429	0.004	2841	tags=29%, list=15%, signal=34%
HALLMARK_ESTROGEN_RESPONSE_EARLY	191	0.371766	1.62223	0.0018315	0.0174489	0.086	1426	tags=20%, list=7%, signal=22%
HALLMARK_APOPTOSIS	154	0.386944	1.61533	0	0.0153048	0.087	2033	tags=23%, list=10%, signal=25%
HALLMARK_TGF_BETA_SIGNALING	53	0.450213	1.58487	0.0156863	0.0180409	0.117	1490	tags=25%, list=8%, signal=26%
HALLMARK_UNFOLDED_PROTEIN_RESPONSE	100	0.394493	1.58162	0.00182149	0.0168859	0.123	2535	tags=25%, list=13%, signal=29%
HALLMARK_COMPLEMENT	187	0.359286	1.55688	0.0056391	0.0181677	0.147	1775	tags=17%, list=9%, signal=19%
HALLMARK_HYPOXIA	195	0.351865	1.53766	0.0034188	0.0204177	0.179	1033	tags=13%, list=5%, signal=14%
HALLMARK_UV_RESPONSE_DN	136	0.369032	1.53499	0.00182149	0.0190639	0.183	2109	tags=27%, list=11%, signal=30%
HALLMARK_HEME_METABOLISM	188	0.35236	1.51222	0.00180832	0.022653	0.232	2754	tags=24%, list=14%, signal=28%
HALLMARK_P53_PATHWAY	190	0.345617	1.49403	0.00355872	0.0244348	0.263	2924	tags=25%, list=15%, signal=29%
HALLMARK_ALLOGRAFT_REJECTION	193	0.343974	1.47554	0.005291	0.0268055	0.304	1417	tags=15%, list=7%, signal=16%
HALLMARK_COAGULATION	132	0.338473	1.38846	0.0191205	0.0546822	0.539	1861	tags=20%, list=10%, signal=22%
HALLMARK_ANGIOGENESIS	34	0.419791	1.36536	0.0974659	0.0651132	0.629	1637	tags=18%, list=8%, signal=19%
HALLMARK_PI3K_AKT_MTOR_SIGNALING	101	0.343548	1.35617	0.062963	0.0659604	0.655	2199	tags=22%, list=11%, signal=24%
HALLMARK_IL2_STAT5_SIGNALING	192	0.308896	1.3517	0.0259965	0.0660065	0.677	1866	tags=19%, list=10%, signal=21%
HALLMARK_GLYCOLYSIS	192	0.303998	1.31439	0.0310219	0.0879419	0.816	2980	tags=24%, list=15%, signal=28%
HALLMARK_WNT_BETA_CATENIN_SIGNALING	41	0.374908	1.24442	0.153689	0.145282	0.946	4446	tags=37%, list=23%, signal=47%
HALLMARK_ESTROGEN_RESPONSE_LATE	193	0.287948	1.24251	0.0726351	0.140385	0.948	1988	tags=21%, list=10%, signal=23%
HALLMARK_UV_RESPONSE_UP	154	0.277371	1.16722	0.162011	0.227032	0.998	1613	tags=13%, list=8%, signal=14%
HALLMARK_MITOTIC_SPINDLE	194	0.265974	1.14615	0.172973	0.250004	0.999	5347	tags=37%, list=28%, signal=51%
HALLMARK_XENOBIOTIC_METABOLISM	192	0.258007	1.11825	0.202109	0.287319	0.999	2708	tags=20%, list=14%, signal=23%
HALLMARK_APICAL_SURFACE	43	0.301606	1.01468	0.431002	0.503893	1	4078	tags=33%, list=21%, signal=41%
HALLMARK_HEDGEHOG_SIGNALING	33	0.314157	0.984893	0.502901	0.558981	1	4296	tags=39%, list=22%, signal=51%
HALLMARK_KRAS_SIGNALING_DN	189	0.211802	0.911129	0.684404	0.733715	1	1889	tags=11%, list=10%, signal=12%
HALLMARK_PROTEIN_SECRETION	93	0.20708	0.801477	0.848368	0.949088	1	3676	tags=23%, list=19%, signal=28%
HALLMARK_NOTCH_SIGNALING	31	0.240335	0.749248	0.844311	0.977989	1	3871	tags=29%, list=20%, signal=36%
HALLMARK_E2F_TARGETS	185	0.142912	0.60736	1	0.994797	1	2979	tags=12%, list=15%, signal=14%
HALLMARK_G2M_CHECKPOINT	188	-0.144812	-0.641145	1	0.992404	1	3723	tags=14%, list=19%, signal=17%
HALLMARK_DNA_REPAIR	135	-0.194268	-0.830204	0.880435	0.901369	1	3901	tags=21%, list=20%, signal=27%
HALLMARK_REACTIVE_OXIGEN_SPECIES_PATHWAY	45	-0.279928	-0.962949	0.510288	0.602914	1	3101	tags=31%, list=16%, signal=37%
HALLMARK_SPERMATOGENESIS	130	-0.236906	-1.00931	0.430464	0.507601	1	4269	tags=27%, list=22%, signal=34%
HALLMARK_ADIPOGENESIS	189	-0.258833	-1.14684	0.143836	0.231608	0.988	2809	tags=24%, list=14%, signal=28%
HALLMARK_BILE_ACID_METABOLISM	110	-0.279413	-1.15052	0.207039	0.242441	0.987	2998	tags=25%, list=15%, signal=30%
HALLMARK_PEROXISOME	98	-0.290131	-1.1803	0.161926	0.214879	0.971	3365	tags=27%, list=17%, signal=32%
HALLMARK_APICAL_JUNCTION	192	-0.274964	-1.23279	0.0556793	0.158886	0.914	2302	tags=18%, list=12%, signal=20%
HALLMARK_ANDROGEN_RESPONSE	95	-0.325471	-1.30935	0.0613108	0.0931715	0.739	2426	tags=24%, list=13%, signal=28%
HALLMARK_FATTY_ACID_METABOLISM	154	-0.310896	-1.35146	0.0243902	0.0729258	0.61	2487	tags=21%, list=13%, signal=24%
HALLMARK_PANCREAS_BETA_CELLS	39	-0.397519	-1.36389	0.0650407	0.072864	0.565	2839	tags=28%, list=15%, signal=33%
HALLMARK_MYOGENESIS	192	-0.316712	-1.40731	0.0141176	0.0565438	0.432	3247	tags=26%, list=17%, signal=31%
HALLMARK_KRAS_SIGNALING_UP	190	-0.317906	-1.42648	0.00656455	0.0550404	0.376	2457	tags=24%, list=13%, signal=27%
HALLMARK_EPITHELIAL_MESENCHYMAL_TRANSITION	191	-0.320684	-1.42711	0.00665188	0.0635517	0.373	1286	tags=19%, list=7%, signal=21%
HALLMARK_MYC_TARGETS_V1	178	-0.326105	-1.43362	0.00697674	0.0718296	0.355	6885	tags=43%, list=35%, signal=66%
HALLMARK_MTORC1_SIGNALING	194	-0.326844	-1.46334	0.00227273	0.0664992	0.282	2023	tags=23%, list=10%, signal=25%
HALLMARK_OXIDATIVE_PHOSPHORYLATION	191	-0.395835	-1.76699	0	0.00396613	0.015	4335	tags=41%, list=22%, signal=52%
HALLMARK_MYC_TARGETS_V2	51	-0.576509	-2.04557	0	0	0	4135	tags=51%, list=21%, signal=65%
HALLMARK_CHOLESTEROL_HOMEOSTASIS	69	-0.534991	-2.05042	0	0	0	2380	tags=41%, list=12%, signal=46%

## Sheet: Supplementary Table S1D
Supplementary Table S1D: Gene Set Enrichment Analysis (MSigDB Hallmark Collection) output for comparison of OVCAR8-STK11KO vs. OVCAR8 spheroid cells.
Hallmark pathways, enrichment scores, normalized enrichment scores, and statistics for results presented in Figure 1B.
NAME	SIZE	ES	NES	NOM p-val	FDR q-val	FWER p-val	RANK AT MAX	LEADING EDGE
HALLMARK_INTERFERON_GAMMA_RESPONSE	192	0.619857	2.6712	0	0	0	2135	tags=38%, list=11%, signal=42%
HALLMARK_TNFA_SIGNALING_VIA_NFKB	193	0.580631	2.50213	0	0	0	1426	tags=37%, list=7%, signal=39%
HALLMARK_INTERFERON_ALPHA_RESPONSE	91	0.642627	2.48279	0	0	0	2234	tags=40%, list=12%, signal=44%
HALLMARK_IL6_JAK_STAT3_SIGNALING	85	0.481952	1.79942	0	0.00278613	0.01	2612	tags=33%, list=13%, signal=38%
HALLMARK_COMPLEMENT	187	0.422079	1.79903	0	0.0022289	0.01	2007	tags=22%, list=10%, signal=24%
HALLMARK_INFLAMMATORY_RESPONSE	193	0.402763	1.71853	0	0.00612692	0.031	2946	tags=30%, list=15%, signal=35%
HALLMARK_COAGULATION	132	0.411769	1.67739	0	0.00715654	0.043	963	tags=15%, list=5%, signal=16%
HALLMARK_ALLOGRAFT_REJECTION	193	0.384579	1.63748	0.0015456	0.00902432	0.06	2135	tags=20%, list=11%, signal=22%
HALLMARK_APICAL_SURFACE	43	0.470763	1.56542	0.00746269	0.0190336	0.133	4088	tags=44%, list=21%, signal=56%
HALLMARK_HEME_METABOLISM	188	0.364416	1.54903	0.00160256	0.0210723	0.166	1751	tags=19%, list=9%, signal=20%
HALLMARK_TGF_BETA_SIGNALING	53	0.42606	1.48946	0.0201465	0.0352052	0.285	1410	tags=23%, list=7%, signal=24%
HALLMARK_APOPTOSIS	154	0.342951	1.40974	0.0111643	0.0683017	0.498	2898	tags=26%, list=15%, signal=30%
HALLMARK_KRAS_SIGNALING_DN	189	0.326283	1.38782	0.0164474	0.0782525	0.579	3071	tags=21%, list=16%, signal=25%
HALLMARK_UV_RESPONSE_DN	136	0.334262	1.37168	0.0219436	0.0834852	0.631	1791	tags=25%, list=9%, signal=27%
HALLMARK_ESTROGEN_RESPONSE_EARLY	191	0.317123	1.35935	0.0155039	0.0871404	0.678	2077	tags=21%, list=11%, signal=23%
HALLMARK_KRAS_SIGNALING_UP	190	0.303986	1.31096	0.0386473	0.127467	0.83	2424	tags=22%, list=12%, signal=24%
HALLMARK_ESTROGEN_RESPONSE_LATE	193	0.304789	1.30724	0.043956	0.124016	0.836	2393	tags=21%, list=12%, signal=23%
HALLMARK_WNT_BETA_CATENIN_SIGNALING	41	0.39307	1.30256	0.105166	0.121442	0.842	4795	tags=44%, list=25%, signal=58%
HALLMARK_XENOBIOTIC_METABOLISM	192	0.299366	1.2891	0.0518639	0.12883	0.879	3146	tags=24%, list=16%, signal=29%
HALLMARK_ANGIOGENESIS	34	0.401539	1.27449	0.156489	0.137214	0.914	1277	tags=15%, list=7%, signal=16%
HALLMARK_UNFOLDED_PROTEIN_RESPONSE	100	0.325184	1.272	0.0995025	0.133858	0.916	1216	tags=12%, list=6%, signal=13%
HALLMARK_IL2_STAT5_SIGNALING	192	0.293563	1.24763	0.0797448	0.153501	0.946	2079	tags=21%, list=11%, signal=24%
HALLMARK_HYPOXIA	195	0.287542	1.22801	0.0877193	0.171426	0.969	1418	tags=14%, list=7%, signal=15%
HALLMARK_P53_PATHWAY	190	0.287818	1.22396	0.104294	0.170301	0.976	2778	tags=22%, list=14%, signal=26%
HALLMARK_PI3K_AKT_MTOR_SIGNALING	101	0.31209	1.22279	0.140575	0.165123	0.977	3191	tags=22%, list=16%, signal=26%
HALLMARK_HEDGEHOG_SIGNALING	33	0.381603	1.21869	0.193841	0.16398	0.978	583	tags=15%, list=3%, signal=16%
HALLMARK_UV_RESPONSE_UP	154	0.289878	1.21239	0.109612	0.165661	0.984	2590	tags=20%, list=13%, signal=23%
HALLMARK_GLYCOLYSIS	192	0.270274	1.15591	0.154705	0.235868	0.999	1896	tags=15%, list=10%, signal=17%
HALLMARK_ADIPOGENESIS	189	0.259181	1.1176	0.216216	0.28846	1	696	tags=9%, list=4%, signal=9%
HALLMARK_BILE_ACID_METABOLISM	110	0.280633	1.10266	0.254417	0.304881	1	2690	tags=26%, list=14%, signal=30%
HALLMARK_SPERMATOGENESIS	130	0.255232	1.04263	0.362041	0.410714	1	1754	tags=13%, list=9%, signal=14%
HALLMARK_MITOTIC_SPINDLE	194	0.225644	0.98399	0.494453	0.533289	1	3049	tags=20%, list=16%, signal=24%
HALLMARK_PANCREAS_BETA_CELLS	39	0.296937	0.959311	0.517482	0.578111	1	3200	tags=26%, list=16%, signal=31%
HALLMARK_APICAL_JUNCTION	192	0.217748	0.939586	0.59685	0.606198	1	2483	tags=16%, list=13%, signal=18%
HALLMARK_REACTIVE_OXIGEN_SPECIES_PATHWAY	45	0.246737	0.846113	0.728782	0.803899	1	4032	tags=29%, list=21%, signal=36%
HALLMARK_NOTCH_SIGNALING	31	-0.19613	-0.639267	0.962306	0.991988	1	5012	tags=26%, list=26%, signal=35%
HALLMARK_G2M_CHECKPOINT	188	-0.196707	-0.89924	0.744125	0.762763	1	2995	tags=16%, list=15%, signal=19%
HALLMARK_DNA_REPAIR	135	-0.218234	-0.932571	0.635659	0.719058	1	2988	tags=20%, list=15%, signal=23%
HALLMARK_PEROXISOME	98	-0.263335	-1.087	0.27907	0.338456	0.995	4269	tags=33%, list=22%, signal=42%
HALLMARK_MYOGENESIS	192	-0.239585	-1.09196	0.227778	0.358038	0.995	4253	tags=26%, list=22%, signal=32%
HALLMARK_PROTEIN_SECRETION	93	-0.266937	-1.10053	0.264775	0.372914	0.993	2176	tags=15%, list=11%, signal=17%
HALLMARK_E2F_TARGETS	185	-0.245653	-1.12095	0.179487	0.35854	0.981	4861	tags=30%, list=25%, signal=39%
HALLMARK_FATTY_ACID_METABOLISM	154	-0.267563	-1.18104	0.136471	0.262418	0.928	4291	tags=32%, list=22%, signal=41%
HALLMARK_ANDROGEN_RESPONSE	95	-0.316825	-1.28778	0.0811456	0.130411	0.698	3099	tags=29%, list=16%, signal=35%
HALLMARK_MTORC1_SIGNALING	194	-0.330513	-1.50432	0	0.0229105	0.175	3054	tags=30%, list=16%, signal=36%
HALLMARK_EPITHELIAL_MESENCHYMAL_TRANSITION	191	-0.342105	-1.55249	0	0.0175179	0.111	1575	tags=22%, list=8%, signal=24%
HALLMARK_CHOLESTEROL_HOMEOSTASIS	69	-0.443767	-1.68188	0.00230415	0.00654097	0.033	3462	tags=42%, list=18%, signal=51%
HALLMARK_OXIDATIVE_PHOSPHORYLATION	191	-0.408587	-1.87714	0	0.00119444	0.004	4412	tags=41%, list=23%, signal=52%
HALLMARK_MYC_TARGETS_V1	178	-0.464039	-2.097	0	0	0	4421	tags=39%, list=23%, signal=50%
HALLMARK_MYC_TARGETS_V2	51	-0.738737	-2.65764	0	0	0	3212	tags=63%, list=17%, signal=75%

## Sheet: Supplementary Table S1E
Supplementary Table S1E: Gene Set Enrichment Analysis (MSigDB Hallmark Collection) output for comparison of OVCAR8-NUAK1KO vs. OVCAR8 adherent cells.
Hallmark pathways, enrichment scores, normalized enrichment scores, and statistics for results presented in Figure 1A.
NAME	SIZE	ES	NES	NOM p-val	FDR q-val	FWER p-val	RANK AT MAX	LEADING EDGE
HALLMARK_KRAS_SIGNALING_UP	195	0.361212	1.59899	0	0.0792288	0.096	1348	tags=19%, list=7%, signal=20%
HALLMARK_SPERMATOGENESIS	132	0.379113	1.57953	0	0.0458326	0.111	4395	tags=35%, list=22%, signal=45%
HALLMARK_TNFA_SIGNALING_VIA_NFKB	192	0.351615	1.53873	0	0.043573	0.159	2312	tags=28%, list=12%, signal=31%
HALLMARK_E2F_TARGETS	185	0.350584	1.53538	0	0.0336447	0.162	5114	tags=37%, list=26%, signal=49%
HALLMARK_MITOTIC_SPINDLE	195	0.336914	1.48499	0.00215054	0.0428952	0.246	4642	tags=38%, list=24%, signal=49%
HALLMARK_REACTIVE_OXYGEN_SPECIES_PATHWAY	46	0.430719	1.48081	0.0357895	0.0368155	0.253	3354	tags=37%, list=17%, signal=44%
HALLMARK_G2M_CHECKPOINT	184	0.300317	1.32768	0.0193548	0.122301	0.678	5091	tags=38%, list=26%, signal=51%
HALLMARK_P53_PATHWAY	191	0.298736	1.32118	0.0309917	0.113832	0.694	3207	tags=26%, list=16%, signal=31%
HALLMARK_IL2_STAT5_SIGNALING	191	0.287046	1.25408	0.0714286	0.173183	0.859	2871	tags=23%, list=15%, signal=27%
HALLMARK_APICAL_SURFACE	43	0.365293	1.24848	0.134809	0.163406	0.869	3668	tags=28%, list=19%, signal=34%
HALLMARK_PI3K_AKT_MTOR_SIGNALING	101	0.301518	1.20201	0.128049	0.206922	0.949	4150	tags=28%, list=21%, signal=35%
HALLMARK_UV_RESPONSE_UP	155	0.270435	1.15948	0.162393	0.257928	0.989	3716	tags=28%, list=19%, signal=35%
HALLMARK_PROTEIN_SECRETION	94	0.278235	1.10318	0.246	0.343477	0.999	5724	tags=43%, list=29%, signal=60%
HALLMARK_UNFOLDED_PROTEIN_RESPONSE	100	0.2675	1.07776	0.315789	0.373103	0.999	3584	tags=23%, list=18%, signal=28%
HALLMARK_MYC_TARGETS_V2	53	0.282187	0.9989	0.471739	0.54064	1	5279	tags=32%, list=27%, signal=44%
HALLMARK_ANGIOGENESIS	34	0.253031	0.820228	0.780632	0.972614	1	2294	tags=15%, list=12%, signal=17%
HALLMARK_PANCREAS_BETA_CELLS	39	0.229692	0.773263	0.817444	0.982771	1	5964	tags=38%, list=30%, signal=55%
HALLMARK_MYC_TARGETS_V1	181	0.140553	0.611148	1	0.995155	1	5225	tags=17%, list=27%, signal=23%
HALLMARK_WNT_BETA_CATENIN_SIGNALING	41	-0.244013	-0.825706	0.726744	0.847605	1	2626	tags=20%, list=13%, signal=22%
HALLMARK_DNA_REPAIR	141	-0.205542	-0.851642	0.817164	0.823247	1	3699	tags=23%, list=19%, signal=29%
HALLMARK_HEME_METABOLISM	188	-0.199092	-0.853842	0.834915	0.845388	1	4021	tags=23%, list=20%, signal=29%
HALLMARK_OXIDATIVE_PHOSPHORYLATION	176	-0.224856	-0.96208	0.549242	0.590477	1	3712	tags=24%, list=19%, signal=30%
HALLMARK_ALLOGRAFT_REJECTION	193	-0.251436	-1.08991	0.267686	0.310779	1	3056	tags=22%, list=16%, signal=26%
HALLMARK_ADIPOGENESIS	188	-0.262719	-1.12859	0.180328	0.253689	0.999	4296	tags=29%, list=22%, signal=36%
HALLMARK_APOPTOSIS	157	-0.269293	-1.1386	0.193117	0.246521	0.997	2421	tags=18%, list=12%, signal=20%
HALLMARK_NOTCH_SIGNALING	31	-0.377437	-1.1727	0.256461	0.204634	0.985	2287	tags=23%, list=12%, signal=26%
HALLMARK_KRAS_SIGNALING_DN	191	-0.277517	-1.18133	0.122411	0.201798	0.981	4179	tags=26%, list=21%, signal=32%
HALLMARK_BILE_ACID_METABOLISM	110	-0.302861	-1.20074	0.146245	0.185449	0.967	3976	tags=30%, list=20%, signal=37%
HALLMARK_INFLAMMATORY_RESPONSE	197	-0.282687	-1.22698	0.0865562	0.161384	0.941	2285	tags=19%, list=12%, signal=21%
HALLMARK_COMPLEMENT	193	-0.287374	-1.24028	0.0884086	0.153658	0.927	1888	tags=15%, list=10%, signal=16%
HALLMARK_FATTY_ACID_METABOLISM	155	-0.302961	-1.27853	0.0643939	0.122964	0.861	3068	tags=24%, list=16%, signal=28%
HALLMARK_IL6_JAK_STAT3_SIGNALING	84	-0.336588	-1.30776	0.0780669	0.102965	0.792	2257	tags=20%, list=11%, signal=23%
HALLMARK_MYOGENESIS	192	-0.311854	-1.34161	0.0220994	0.0808945	0.694	2777	tags=24%, list=14%, signal=28%
HALLMARK_PEROXISOME	99	-0.349837	-1.37545	0.0555556	0.063848	0.583	2591	tags=19%, list=13%, signal=22%
HALLMARK_HEDGEHOG_SIGNALING	34	-0.427516	-1.38701	0.0744275	0.0616882	0.551	1583	tags=24%, list=8%, signal=26%
HALLMARK_MTORC1_SIGNALING	195	-0.331756	-1.44702	0.00736648	0.0386142	0.371	2040	tags=22%, list=10%, signal=24%
HALLMARK_XENOBIOTIC_METABOLISM	194	-0.334172	-1.4504	0.00914077	0.040278	0.364	3073	tags=26%, list=16%, signal=31%
HALLMARK_ESTROGEN_RESPONSE_EARLY	189	-0.362975	-1.56379	0	0.0147667	0.149	1571	tags=21%, list=8%, signal=23%
HALLMARK_HYPOXIA	192	-0.361618	-1.5698	0.00186916	0.0145561	0.137	2022	tags=22%, list=10%, signal=25%
HALLMARK_UV_RESPONSE_DN	134	-0.38076	-1.57102	0.00366972	0.015763	0.136	2775	tags=30%, list=14%, signal=35%
HALLMARK_APICAL_JUNCTION	188	-0.363611	-1.57151	0.00373832	0.0171869	0.135	2242	tags=23%, list=11%, signal=26%
HALLMARK_CHOLESTEROL_HOMEOSTASIS	70	-0.42914	-1.58807	0.0116732	0.0165956	0.118	2358	tags=40%, list=12%, signal=45%
HALLMARK_ANDROGEN_RESPONSE	92	-0.421752	-1.63172	0.00179533	0.0133952	0.087	1196	tags=21%, list=6%, signal=22%
HALLMARK_GLYCOLYSIS	192	-0.376002	-1.64223	0	0.0130631	0.073	1857	tags=20%, list=9%, signal=22%
HALLMARK_COAGULATION	136	-0.421904	-1.74982	0	0.00488358	0.025	2056	tags=19%, list=10%, signal=21%
HALLMARK_TGF_BETA_SIGNALING	53	-0.514763	-1.8034	0.003861	0.00254987	0.011	2775	tags=30%, list=14%, signal=35%
HALLMARK_ESTROGEN_RESPONSE_LATE	192	-0.447583	-1.95817	0	0.000307692	0.001	2935	tags=30%, list=15%, signal=35%
HALLMARK_EPITHELIAL_MESENCHYMAL_TRANSITION	193	-0.454164	-1.97249	0	0	0	2290	tags=32%, list=12%, signal=36%
HALLMARK_INTERFERON_GAMMA_RESPONSE	192	-0.479566	-2.07318	0	0	0	2182	tags=31%, list=11%, signal=34%
HALLMARK_INTERFERON_ALPHA_RESPONSE	91	-0.5584	-2.15232	0	0	0	2284	tags=37%, list=12%, signal=42%

## Sheet: Supplementary Table S1F
Supplementary Table S1F: Gene Set Enrichment Analysis (MSigDB Hallmark Collection) output for comparison of OVCAR8-NUAK1KO vs. OVCAR8 spheroid cells.
Hallmark pathways, enrichment scores, normalized enrichment scores, and statistics for results presented in Figure 1B.
NAME	SIZE	ES	NES	NOM p-val	FDR q-val	FWER p-val	RANK AT MAX	LEADING EDGE
HALLMARK_KRAS_SIGNALING_UP	192	0.340178	1.53761	0.00189394	0.0816709	0.152	3469	tags=31%, list=18%, signal=37%
HALLMARK_TNFA_SIGNALING_VIA_NFKB	192	0.325397	1.44538	0.00596422	0.10675	0.35	2467	tags=30%, list=13%, signal=34%
HALLMARK_INFLAMMATORY_RESPONSE	195	0.297619	1.34514	0.0186567	0.172105	0.642	2091	tags=23%, list=11%, signal=25%
HALLMARK_PANCREAS_BETA_CELLS	39	0.376441	1.28262	0.126923	0.223126	0.826	5817	tags=46%, list=30%, signal=65%
HALLMARK_SPERMATOGENESIS	131	0.294549	1.2674	0.074	0.203707	0.869	4474	tags=29%, list=23%, signal=37%
HALLMARK_IL2_STAT5_SIGNALING	193	0.248396	1.11316	0.17357	0.503663	0.997	2038	tags=18%, list=10%, signal=19%
HALLMARK_MITOTIC_SPINDLE	196	0.241926	1.09671	0.231225	0.47769	0.999	4211	tags=28%, list=21%, signal=35%
HALLMARK_APICAL_SURFACE	44	0.295243	1.03628	0.389899	0.602909	1	2555	tags=25%, list=13%, signal=29%
HALLMARK_PROTEIN_SECRETION	95	0.249532	1.0065	0.434694	0.631943	1	2291	tags=19%, list=12%, signal=21%
HALLMARK_MYC_TARGETS_V2	53	0.269563	0.9542	0.528713	0.730813	1	5955	tags=32%, list=30%, signal=46%
HALLMARK_E2F_TARGETS	187	0.192496	0.854121	0.84507	0.947944	1	2193	tags=12%, list=11%, signal=14%
HALLMARK_G2M_CHECKPOINT	189	0.180996	0.806739	0.93617	0.962804	1	5923	tags=30%, list=30%, signal=42%
HALLMARK_WNT_BETA_CATENIN_SIGNALING	41	0.22898	0.79301	0.800774	0.907303	1	3882	tags=32%, list=20%, signal=39%
HALLMARK_CHOLESTEROL_HOMEOSTASIS	69	-0.303409	-1.1733	0.207627	0.2121	0.979	2252	tags=28%, list=11%, signal=31%
HALLMARK_NOTCH_SIGNALING	31	-0.358182	-1.18366	0.233533	0.204657	0.97	2452	tags=29%, list=12%, signal=33%
HALLMARK_HEDGEHOG_SIGNALING	33	-0.370683	-1.21608	0.191617	0.171203	0.942	1745	tags=18%, list=9%, signal=20%
HALLMARK_HYPOXIA	195	-0.275003	-1.24731	0.0539419	0.140891	0.899	1032	tags=13%, list=5%, signal=14%
HALLMARK_MYOGENESIS	193	-0.277313	-1.25065	0.077381	0.14307	0.891	3414	tags=25%, list=17%, signal=30%
HALLMARK_BILE_ACID_METABOLISM	110	-0.311252	-1.28271	0.0675105	0.117665	0.821	1754	tags=18%, list=9%, signal=20%
HALLMARK_ANDROGEN_RESPONSE	95	-0.318531	-1.31519	0.0646465	0.0957084	0.74	1805	tags=20%, list=9%, signal=22%
HALLMARK_P53_PATHWAY	192	-0.294479	-1.32905	0.0360531	0.0889902	0.704	2753	tags=24%, list=14%, signal=28%
HALLMARK_APICAL_JUNCTION	193	-0.300318	-1.34096	0.021097	0.0846046	0.667	1751	tags=17%, list=9%, signal=18%
HALLMARK_DNA_REPAIR	138	-0.328456	-1.40169	0.0138614	0.0518812	0.457	5977	tags=53%, list=30%, signal=75%
HALLMARK_ADIPOGENESIS	189	-0.313191	-1.40249	0.00835073	0.0545843	0.455	3873	tags=31%, list=20%, signal=38%
HALLMARK_COMPLEMENT	189	-0.317956	-1.43119	0.0125786	0.0436911	0.365	2078	tags=17%, list=11%, signal=19%
HALLMARK_IL6_JAK_STAT3_SIGNALING	85	-0.370145	-1.45578	0.029703	0.0388708	0.321	2753	tags=31%, list=14%, signal=35%
HALLMARK_PEROXISOME	98	-0.362104	-1.47095	0.0188285	0.0363813	0.288	2617	tags=23%, list=13%, signal=27%
HALLMARK_XENOBIOTIC_METABOLISM	193	-0.327303	-1.49871	0.00631579	0.0305806	0.232	3168	tags=26%, list=16%, signal=31%
HALLMARK_APOPTOSIS	155	-0.368843	-1.58403	0.00199601	0.0151842	0.114	2102	tags=23%, list=11%, signal=26%
HALLMARK_ESTROGEN_RESPONSE_EARLY	192	-0.353793	-1.58972	0	0.015067	0.103	1661	tags=20%, list=8%, signal=22%
HALLMARK_GLYCOLYSIS	192	-0.365745	-1.63273	0	0.00797653	0.051	2353	tags=24%, list=12%, signal=28%
HALLMARK_FATTY_ACID_METABOLISM	154	-0.38162	-1.67927	0	0.00517669	0.029	4792	tags=44%, list=24%, signal=57%
HALLMARK_COAGULATION	134	-0.418676	-1.78184	0	0.00194104	0.01	1939	tags=20%, list=10%, signal=22%
HALLMARK_ESTROGEN_RESPONSE_LATE	194	-0.410653	-1.84562	0	0.00155761	0.007	2127	tags=25%, list=11%, signal=27%
HALLMARK_UV_RESPONSE_DN	138	-0.441807	-1.91656	0	0.00123423	0.005	1394	tags=21%, list=7%, signal=22%
HALLMARK_EPITHELIAL_MESENCHYMAL_TRANSITION	192	-0.463688	-2.09392	0	0	0	1678	tags=26%, list=9%, signal=28%
HALLMARK_TGF_BETA_SIGNALING	53	-0.618992	-2.25275	0	0	0	1026	tags=26%, list=5%, signal=28%
HALLMARK_OXIDATIVE_PHOSPHORYLATION	190	-0.529252	-2.34911	0	0	0	4059	tags=48%, list=21%, signal=60%
HALLMARK_INTERFERON_GAMMA_RESPONSE	191	-0.536152	-2.40213	0	0	0	1990	tags=33%, list=10%, signal=36%
HALLMARK_INTERFERON_ALPHA_RESPONSE	91	-0.680329	-2.70543	0	0	0	3018	tags=56%, list=15%, signal=66%
HALLMARK_UV_RESPONSE_UP	153	-0.249362	-1.08368	0.261122	0.371135	0.999	4023	tags=28%, list=20%, signal=35%
HALLMARK_HEME_METABOLISM	188	-0.235576	-1.05707	0.298925	0.419162	1	3985	tags=27%, list=20%, signal=33%
HALLMARK_UNFOLDED_PROTEIN_RESPONSE	101	-0.245727	-0.995303	0.473233	0.565777	1	2918	tags=22%, list=15%, signal=25%
HALLMARK_ALLOGRAFT_REJECTION	194	-0.213271	-0.963326	0.545455	0.6399	1	1779	tags=11%, list=9%, signal=12%
HALLMARK_MTORC1_SIGNALING	194	-0.206767	-0.92413	0.665314	0.732248	1	3040	tags=19%, list=15%, signal=22%
HALLMARK_KRAS_SIGNALING_DN	189	-0.202939	-0.912825	0.688017	0.743048	1	4122	tags=22%, list=21%, signal=27%
HALLMARK_MYC_TARGETS_V1	182	-0.199382	-0.889598	0.763209	0.784715	1	6167	tags=34%, list=31%, signal=49%
HALLMARK_ANGIOGENESIS	34	-0.250916	-0.814374	0.771242	0.925506	1	2959	tags=24%, list=15%, signal=28%
HALLMARK_PI3K_AKT_MTOR_SIGNALING	102	-0.190168	-0.775849	0.91984	0.951884	1	2144	tags=13%, list=11%, signal=14%
HALLMARK_REACTIVE_OXIGEN_SPECIES_PATHWAY	46	-0.208126	-0.728661	0.901532	0.965418	1	3463	tags=22%, list=18%, signal=26%

## Sheet: Supplementary Table S1G
Supplementary Table S1G: Gene Set Enrichment Analysis (MSigDB Hallmark Collection) output for comparison of iOvCa147-STK11KO vs. iOvCa147 adherent cells.
Hallmark pathways, enrichment scores, normalized enrichment scores, and statistics for results presented in Figure 1A.
NAME	SIZE	ES	NES	NOM p-val	FDR q-val	FWER p-val	RANK AT MAX	LEADING EDGE
HALLMARK_TNFA_SIGNALING_VIA_NFKB	193	0.513247	2.16732	0	0	0	2158	tags=31%, list=11%, signal=34%
HALLMARK_EPITHELIAL_MESENCHYMAL_TRANSITION	191	0.473613	1.99097	0	0	0	2723	tags=32%, list=14%, signal=37%
HALLMARK_IL6_JAK_STAT3_SIGNALING	85	0.513473	1.93362	0	0.000855002	0.002	3673	tags=36%, list=19%, signal=45%
HALLMARK_COAGULATION	132	0.471047	1.90372	0	0.000641251	0.002	3717	tags=37%, list=19%, signal=46%
HALLMARK_APOPTOSIS	154	0.434474	1.79	0	0.00333297	0.012	2038	tags=25%, list=11%, signal=28%
HALLMARK_INTERFERON_ALPHA_RESPONSE	91	0.454543	1.73379	0	0.00583372	0.025	3140	tags=33%, list=16%, signal=39%
HALLMARK_INFLAMMATORY_RESPONSE	193	0.394437	1.6772	0	0.00937938	0.047	2909	tags=25%, list=15%, signal=30%
HALLMARK_COMPLEMENT	187	0.395133	1.67211	0	0.00872056	0.05	3857	tags=34%, list=20%, signal=42%
HALLMARK_P53_PATHWAY	190	0.39053	1.64283	0	0.0108133	0.072	2712	tags=29%, list=14%, signal=34%
HALLMARK_HEME_METABOLISM	188	0.385872	1.63034	0	0.0106596	0.079	2456	tags=25%, list=13%, signal=28%
HALLMARK_ESTROGEN_RESPONSE_LATE	193	0.375096	1.58938	0	0.0142516	0.116	2291	tags=22%, list=12%, signal=24%
HALLMARK_INTERFERON_GAMMA_RESPONSE	192	0.368592	1.55819	0.00152439	0.019017	0.162	3711	tags=31%, list=19%, signal=38%
HALLMARK_HYPOXIA	195	0.36328	1.53764	0	0.0213198	0.194	1894	tags=19%, list=10%, signal=21%
HALLMARK_ANGIOGENESIS	34	0.458744	1.44399	0.0569395	0.0486492	0.415	924	tags=24%, list=5%, signal=25%
HALLMARK_HEDGEHOG_SIGNALING	33	0.447572	1.40225	0.0715596	0.0675224	0.555	1420	tags=27%, list=7%, signal=29%
HALLMARK_XENOBIOTIC_METABOLISM	192	0.326013	1.37501	0.019174	0.0803586	0.624	3756	tags=29%, list=19%, signal=35%
HALLMARK_IL2_STAT5_SIGNALING	192	0.318442	1.35752	0.0223881	0.0879407	0.681	4308	tags=34%, list=22%, signal=44%
HALLMARK_ALLOGRAFT_REJECTION	193	0.313664	1.32445	0.0274809	0.11285	0.795	3768	tags=28%, list=19%, signal=34%
HALLMARK_BILE_ACID_METABOLISM	110	0.338164	1.30833	0.0751174	0.122694	0.834	4001	tags=35%, list=21%, signal=43%
HALLMARK_PROTEIN_SECRETION	93	0.341185	1.30546	0.0816327	0.119617	0.845	3366	tags=29%, list=17%, signal=35%
HALLMARK_ESTROGEN_RESPONSE_EARLY	191	0.307511	1.298	0.0454545	0.122003	0.863	2153	tags=21%, list=11%, signal=23%
HALLMARK_FATTY_ACID_METABOLISM	154	0.309044	1.27133	0.0657698	0.143926	0.91	3716	tags=31%, list=19%, signal=37%
HALLMARK_APICAL_JUNCTION	192	0.292318	1.22835	0.0992366	0.195429	0.967	1986	tags=19%, list=10%, signal=21%
HALLMARK_ANDROGEN_RESPONSE	95	0.315571	1.2061	0.1456	0.221848	0.985	1761	tags=19%, list=9%, signal=21%
HALLMARK_GLYCOLYSIS	192	0.286111	1.20326	0.127329	0.217796	0.987	1978	tags=19%, list=10%, signal=21%
HALLMARK_KRAS_SIGNALING_UP	190	0.283374	1.19578	0.096423	0.221801	0.987	1219	tags=14%, list=6%, signal=14%
HALLMARK_APICAL_SURFACE	43	0.353954	1.18863	0.212654	0.224804	0.992	2359	tags=21%, list=12%, signal=24%
HALLMARK_ADIPOGENESIS	189	0.279629	1.18309	0.130368	0.226113	0.993	4521	tags=32%, list=23%, signal=42%
HALLMARK_MITOTIC_SPINDLE	194	0.278452	1.17748	0.135802	0.226011	0.994	3094	tags=25%, list=16%, signal=29%
HALLMARK_OXIDATIVE_PHOSPHORYLATION	191	0.278172	1.17094	0.149852	0.228924	0.996	2076	tags=17%, list=11%, signal=19%
HALLMARK_UV_RESPONSE_DN	136	0.280376	1.12966	0.228395	0.292499	1	3604	tags=31%, list=19%, signal=38%
HALLMARK_MYOGENESIS	192	0.254628	1.07559	0.303544	0.390305	1	1913	tags=13%, list=10%, signal=14%
HALLMARK_PEROXISOME	98	0.278285	1.0653	0.331179	0.400792	1	3946	tags=29%, list=20%, signal=36%
HALLMARK_CHOLESTEROL_HOMEOSTASIS	69	0.282073	1.02347	0.409091	0.48929	1	2085	tags=22%, list=11%, signal=24%
HALLMARK_NOTCH_SIGNALING	31	0.308406	0.967449	0.521739	0.615587	1	3548	tags=29%, list=18%, signal=35%
HALLMARK_TGF_BETA_SIGNALING	53	0.280722	0.96262	0.542623	0.6118	1	2937	tags=26%, list=15%, signal=31%
HALLMARK_WNT_BETA_CATENIN_SIGNALING	41	0.271424	0.891941	0.640429	0.782334	1	2895	tags=27%, list=15%, signal=31%
HALLMARK_UV_RESPONSE_UP	154	0.215979	0.890475	0.708709	0.764743	1	3711	tags=23%, list=19%, signal=29%
HALLMARK_G2M_CHECKPOINT	188	0.207755	0.885644	0.76176	0.757297	1	2581	tags=17%, list=13%, signal=19%
HALLMARK_PI3K_AKT_MTOR_SIGNALING	101	0.2151	0.834644	0.804451	0.850005	1	4026	tags=26%, list=21%, signal=32%
HALLMARK_DNA_REPAIR	135	0.205546	0.824728	0.856459	0.847096	1	3834	tags=23%, list=20%, signal=28%
HALLMARK_E2F_TARGETS	185	-0.191577	-0.851853	0.865031	0.828572	1	1755	tags=13%, list=9%, signal=14%
HALLMARK_SPERMATOGENESIS	130	-0.203137	-0.867617	0.826558	0.896816	1	4312	tags=25%, list=22%, signal=31%
HALLMARK_REACTIVE_OXIGEN_SPECIES_PATHWAY	45	-0.260972	-0.908964	0.624709	0.896797	1	1184	tags=13%, list=6%, signal=14%
HALLMARK_UNFOLDED_PROTEIN_RESPONSE	100	-0.239973	-0.983977	0.491936	0.734984	1	2687	tags=20%, list=14%, signal=23%
HALLMARK_KRAS_SIGNALING_DN	189	-0.221029	-0.989161	0.478873	0.858973	1	3487	tags=21%, list=18%, signal=26%
HALLMARK_PANCREAS_BETA_CELLS	39	-0.304062	-1.06199	0.319905	0.697334	0.998	851	tags=10%, list=4%, signal=11%
HALLMARK_MTORC1_SIGNALING	194	-0.303606	-1.35368	0.00903614	0.0975255	0.45	3586	tags=30%, list=18%, signal=36%
HALLMARK_MYC_TARGETS_V1	178	-0.308298	-1.36954	0.00581395	0.128256	0.412	5037	tags=36%, list=26%, signal=48%
HALLMARK_MYC_TARGETS_V2	51	-0.512437	-1.84211	0	0.00183278	0.004	3785	tags=43%, list=20%, signal=53%

## Sheet: Supplementary Table S1H
Supplementary Table S1H: Gene Set Enrichment Analysis (MSigDB Hallmark Collection) output for comparison of iOvCa147-STK11KO vs. iOvCa147 spheroid cells.
Hallmark pathways, enrichment scores, normalized enrichment scores, and statistics for results presented in Figure 1B.
NAME	SIZE	ES	NES	NOM p-val	FDR q-val	FWER p-val	RANK AT MAX	LEADING EDGE
HALLMARK_TNFA_SIGNALING_VIA_NFKB	193	0.440567	1.86663	0	0.00214127	0.002	4078	tags=49%, list=21%, signal=62%
HALLMARK_COAGULATION	132	0.421683	1.72585	0	0.00799458	0.013	2986	tags=30%, list=15%, signal=35%
HALLMARK_HEME_METABOLISM	188	0.405058	1.70829	0	0.00760569	0.018	3738	tags=37%, list=19%, signal=46%
HALLMARK_ADIPOGENESIS	189	0.385153	1.64168	0	0.01645	0.049	3584	tags=30%, list=18%, signal=36%
HALLMARK_IL6_JAK_STAT3_SIGNALING	85	0.431783	1.63306	0.0035461	0.0150374	0.056	4413	tags=36%, list=23%, signal=47%
HALLMARK_EPITHELIAL_MESENCHYMAL_TRANSITION	191	0.385583	1.62598	0.0017094	0.013899	0.061	1541	tags=24%, list=8%, signal=26%
HALLMARK_XENOBIOTIC_METABOLISM	192	0.384809	1.6245	0	0.0121222	0.062	3276	tags=30%, list=17%, signal=35%
HALLMARK_P53_PATHWAY	190	0.383803	1.61893	0.00177936	0.0116189	0.068	3369	tags=35%, list=17%, signal=42%
HALLMARK_APOPTOSIS	154	0.382324	1.5875	0.00343053	0.0161009	0.103	3184	tags=38%, list=16%, signal=45%
HALLMARK_OXIDATIVE_PHOSPHORYLATION	191	0.368539	1.57866	0	0.0153094	0.108	1848	tags=20%, list=10%, signal=22%
HALLMARK_INFLAMMATORY_RESPONSE	193	0.363426	1.54063	0	0.019617	0.151	2571	tags=28%, list=13%, signal=32%
HALLMARK_FATTY_ACID_METABOLISM	154	0.363835	1.49107	0.00674536	0.0320317	0.257	3116	tags=30%, list=16%, signal=35%
HALLMARK_COMPLEMENT	187	0.344491	1.46251	0.00333333	0.0379947	0.318	3225	tags=30%, list=17%, signal=36%
HALLMARK_ESTROGEN_RESPONSE_LATE	193	0.342363	1.45833	0.00169779	0.0368088	0.33	3363	tags=28%, list=17%, signal=34%
HALLMARK_HYPOXIA	195	0.336508	1.42923	0.00347222	0.0461829	0.426	3409	tags=28%, list=18%, signal=34%
HALLMARK_PROTEIN_SECRETION	93	0.376245	1.42	0.0230906	0.0477651	0.453	3933	tags=31%, list=20%, signal=39%
HALLMARK_BILE_ACID_METABOLISM	110	0.361064	1.4166	0.0202361	0.0462442	0.46	2028	tags=21%, list=10%, signal=23%
HALLMARK_REACTIVE_OXIGEN_SPECIES_PATHWAY	45	0.414926	1.39715	0.0557621	0.0513634	0.516	2251	tags=27%, list=12%, signal=30%
HALLMARK_HEDGEHOG_SIGNALING	33	0.441561	1.38692	0.0785855	0.0530476	0.547	2324	tags=33%, list=12%, signal=38%
HALLMARK_ANGIOGENESIS	34	0.433035	1.38165	0.0809793	0.0527632	0.57	1101	tags=29%, list=6%, signal=31%
HALLMARK_UV_RESPONSE_DN	136	0.33894	1.37219	0.0102564	0.0539955	0.596	2700	tags=32%, list=14%, signal=36%
HALLMARK_MYOGENESIS	192	0.314702	1.3411	0.0252101	0.0669952	0.682	3904	tags=27%, list=20%, signal=33%
HALLMARK_GLYCOLYSIS	192	0.302946	1.2946	0.0324786	0.0958542	0.82	3335	tags=31%, list=17%, signal=37%
HALLMARK_INTERFERON_GAMMA_RESPONSE	192	0.302155	1.27584	0.0444079	0.108747	0.857	4015	tags=32%, list=21%, signal=40%
HALLMARK_IL2_STAT5_SIGNALING	192	0.300708	1.27354	0.0410959	0.105744	0.864	3825	tags=32%, list=20%, signal=39%
HALLMARK_KRAS_SIGNALING_UP	190	0.295771	1.23973	0.0584192	0.135433	0.935	2953	tags=24%, list=15%, signal=28%
HALLMARK_ESTROGEN_RESPONSE_EARLY	191	0.287246	1.21191	0.0902896	0.162037	0.967	2983	tags=27%, list=15%, signal=32%
HALLMARK_APICAL_SURFACE	43	0.366282	1.20767	0.187739	0.16137	0.97	3091	tags=33%, list=16%, signal=39%
HALLMARK_APICAL_JUNCTION	192	0.277633	1.17674	0.123128	0.19728	0.991	3470	tags=27%, list=18%, signal=33%
HALLMARK_WNT_BETA_CATENIN_SIGNALING	41	0.341423	1.11269	0.300901	0.299278	0.998	3755	tags=41%, list=19%, signal=51%
HALLMARK_INTERFERON_ALPHA_RESPONSE	91	0.289645	1.10288	0.286195	0.308686	0.998	3061	tags=27%, list=16%, signal=32%
HALLMARK_KRAS_SIGNALING_DN	189	0.258481	1.09019	0.253448	0.324424	0.999	3296	tags=21%, list=17%, signal=25%
HALLMARK_ALLOGRAFT_REJECTION	193	0.246239	1.05529	0.336134	0.386129	1	3232	tags=21%, list=17%, signal=25%
HALLMARK_PEROXISOME	98	0.261255	1.01086	0.435315	0.478187	1	2028	tags=17%, list=10%, signal=19%
HALLMARK_TGF_BETA_SIGNALING	53	0.257929	0.885826	0.660072	0.797895	1	3162	tags=26%, list=16%, signal=31%
HALLMARK_PI3K_AKT_MTOR_SIGNALING	101	0.222265	0.859973	0.77381	0.838955	1	3372	tags=21%, list=17%, signal=25%
HALLMARK_PANCREAS_BETA_CELLS	39	0.246591	0.807865	0.757914	0.91363	1	976	tags=8%, list=5%, signal=8%
HALLMARK_NOTCH_SIGNALING	31	0.239138	0.738864	0.869646	0.959151	1	4571	tags=32%, list=24%, signal=42%
HALLMARK_UNFOLDED_PROTEIN_RESPONSE	100	-0.2789	-1.10734	0.23341	0.234337	0.994	2096	tags=19%, list=11%, signal=21%
HALLMARK_CHOLESTEROL_HOMEOSTASIS	69	-0.30391	-1.13366	0.251073	0.214684	0.988	1240	tags=20%, list=6%, signal=22%
HALLMARK_ANDROGEN_RESPONSE	95	-0.309173	-1.22561	0.108108	0.117837	0.887	2418	tags=26%, list=12%, signal=30%
HALLMARK_UV_RESPONSE_UP	154	-0.292925	-1.24528	0.0726392	0.111429	0.841	1853	tags=16%, list=10%, signal=17%
HALLMARK_SPERMATOGENESIS	130	-0.329935	-1.35296	0.0393519	0.0518183	0.533	2938	tags=25%, list=15%, signal=30%
HALLMARK_DNA_REPAIR	135	-0.337161	-1.41314	0.014218	0.0349235	0.352	3698	tags=33%, list=19%, signal=41%
HALLMARK_MTORC1_SIGNALING	194	-0.336232	-1.48394	0.00225225	0.0217332	0.202	2831	tags=28%, list=15%, signal=33%
HALLMARK_MITOTIC_SPINDLE	194	-0.371644	-1.63829	0	0.00571706	0.051	2827	tags=31%, list=15%, signal=36%
HALLMARK_MYC_TARGETS_V2	51	-0.532209	-1.89704	0	0.000362578	0.003	3586	tags=45%, list=18%, signal=55%
HALLMARK_MYC_TARGETS_V1	178	-0.469331	-2.02017	0	0	0	4268	tags=46%, list=22%, signal=58%
HALLMARK_G2M_CHECKPOINT	188	-0.612018	-2.68695	0	0	0	3925	tags=61%, list=20%, signal=75%
HALLMARK_E2F_TARGETS	185	-0.645273	-2.81763	0	0	0	3346	tags=61%, list=17%, signal=72%
