# Supplementary material for: Loss of LKB1-NUAK1 signalling enhances NF-κB activity in a spheroid model of high-grade serous ovarian cancer
Source: Sci Rep. 2022 Feb 22;12:3011. doi: 10.1038/s41598-022-06796-2 (PMC8863794; doi:10.1038/s41598-022-06796-2)
Supplement: Supplementary file 3 — Supplementary Table S2. [file 41598_2022_6796_MOESM3_ESM.xlsx]

## Sheet: Supplementary Table S2
Supplementary Table S2: Primers used for RT-qPCR. Sequences (5’ to 3’) for forward and reverse primers used to assess NF-B target gene expression by RT-qPCR.
Primers used for RT-qPCR
Gene	Primer Direction	Sequence (5' to 3')
BCL2A1	F	GGATAAGGCAAAACGGAGGCTG
BCL2A1	R	CAGTATTGCTTCAGGAGAGATAGC
BIRC3	F	GCTTTTGCTGTGATGGTGGACTC
BIRC3	R	CTTGACGGATGAACTCCTGTCC
GOS2	F	GCCTGATGGAGACTGTGTGCAG
GOS2	R	TCCTGCTGCTTGCCTTTCTCCT
IL1A	F	TGTATGTGACTGCCCAAGATGAAG
IL1A	R	AGAGGAGGTTGGTCTCACTACC
IL1B	F	CCACAGACCTTCCAGGAGAATG
IL1B	R	GTGCAGTTCAGTGATCGTACAGG
IL6	F	AGACAGCCACTCACCTCTTCAG
IL6	R	TTCTGCCAGTGCCTCTTTGCTG
KLF9	F	CTACAGTGGCTGTGGGAAAGTC
KLF9	R	CTCGTCTGAGCGGGAGAACTTT
NFKB2	F	GGCAGACCAGTGTCATTGAGCA
NFKB2	R	CAGCAGAAAGCTCACCACACTC
OLR1	F	GAAACCCTTGCTCGGAAGCTGA
OLR1	R	CAGATCCAGTCTTGCGGACAAG
GAPDH	F	CATGAGAAGTATGACAACAGCCT
GAPDH	R	AGTCCTTCCACGATACCAAAGT
